# Supplementary material for: Data on banana transcriptome in response to blood disease infection
Source: Data Brief. 2020 Jan 29;29:105133. doi: 10.1016/j.dib.2020.105133 (PMC7016220; doi:10.1016/j.dib.2020.105133)
Supplement: Multimedia component 1 [file mmc1.xml]

<?xml version="1.0" encoding="utf-8" standalone="no"?>
<data>
  <datasets>
    <author>fenny@sith.itb.ac.id</author>
    <type>0</type>
    <dataset>
      <value>6</value>
      <reason>Other (please explain)</reason>
      <comments>The data discussed in this data article were deposited in NCBI's Gene Expression Omnibus and are accessible through GEO Series accession number GSE138749 https://www.ncbi.nlm.nih.gov/geo/query/acc.cgi?acc=GSE138749</comments>
    </dataset>
  </datasets>
</data>
